# Supplementary material for: Accessible interactive learning of mathematical expressions for school students with visual disabilities
Source: PeerJ Comput Sci. 2024 Dec 23;10:e2599. doi: 10.7717/peerj-cs.2599 (PMC11784810; doi:10.7717/peerj-cs.2599)
Supplement: Supplemental Information 3 [file peerj-cs-10-2599-s003.txt]

Proposed solution is a Python-based  application that allows users to input mathematical expressions or equations and convert them into Content MathML. It also breaks down the expression into terms, factors, constants, variables, and relations and provides a text-to-speech feature for auditory feedback.

Features:
Accepts all types of mathematical expressions and equations, including:
Basic arithmetic operations (addition, subtraction, multiplication, division)
Exponents (powers)
Equations with equal signs (e.g., x + 1 = 0)
Expressions with brackets and complex structures
Converts input expressions into Content MathML
Breaks down the expression into:
Terms
Factors
Constants
Variables
Relations (equalities and inequalities)
Representations (plain text description of the expression)
Provides auditory feedback using text-to-speech
Supports keyboard navigation for accessibility
Installation:
Prerequisites:
Before using the application, ensure you have the following installed on your system:

Python 3.x: The app is developed using Python.
Required Python Packages:
wxPython: For creating the GUI.
sympy: For parsing and processing mathematical expressions.
lxml: For working with MathML and XML structures.
pyttsx3: For text-to-speech functionality.
keyboard: For keyboard navigation.
Install the dependencies:
You can install the required dependencies using pip. Run the following command in your terminal or command prompt:

bash
Copy code
pip install wxPython sympy lxml pyttsx3 keyboard
Usage:
Running the Application:
Launch the App: Run the Python script mathml_converter.py in your Python environment:

bash
Copy code
python mathml_converter.py
The graphical interface will appear.

Input a Mathematical Expression:

In the provided input field, enter any valid mathematical expression or equation (e.g., x + 1 = 0 or (a^2 + b^2) = c^2).
Click the Convert to MathML button to process the input.
View the Output:

The MathML representation of your input expression will appear in the MathML output box.
A detailed breakdown of the expression will be shown in the breakdown text box. This includes:
Identified terms
Factors
Constants
Variables
Relations (e.g., x = 0)
Plain text descriptions of the structure (e.g., x plus 1 equals 0)
Auditory Feedback:

The breakdown will be read aloud using text-to-speech (TTS) when the expression is converted.
You can also use keyboard shortcuts to navigate through the terms and factors, and the system will provide auditory feedback for those components.
Keyboard Navigation:
For easier accessibility, the application provides the following keyboard shortcuts:

Ctrl + T: Speak out all identified terms in the mathematical expression.
Ctrl + F: Speak out all identified factors (multiplicative components).
Ctrl + S: Speak out each term as a sub-term for finer navigation.
Left Arrow: Placeholder for navigating left through terms.
Right Arrow: Placeholder for navigating right through terms.
Esc: Exits the application with an auditory confirmation.
Example Usage:
Input:
bash
Copy code
x + 1 = 0
Output:
MathML:
xml
Copy code
<apply>
    <eq/>
    <apply>
        <plus/>
        <ci>x</ci>
        <cn>1</cn>
    </apply>
    <cn>0</cn>
</apply>
Breakdown:
Terms: x + 1
Factors: None
Constants: 1, 0
Variables: x
Relations: x + 1 = 0
Representations: x plus 1 equals 0.
Auditory Feedback:
The app will read out: "Terms: x plus 1. Constants: 1, 0. Variables: x. Relations: x equals 0."

Error Handling:
If the user inputs an invalid or incorrectly formatted mathematical expression, the application will catch the error and return an appropriate message in the output area without crashing.
Limitations and Future Improvements:
Limited Operators: Currently, the application supports basic arithmetic, powers, and equality operators. Additional operators like trigonometric functions, logarithms, and others can be supported in future versions.
GUI Enhancements: The navigation through terms and other components could be expanded to include more visual feedback.
Performance: For very complex mathematical expressions, performance might decrease. Optimization for larger expressions could be considered in future releases.
