# Supplementary material for: Accessible interactive learning of mathematical expressions for school students with visual disabilities
Source: PeerJ Comput Sci. 2024 Dec 23;10:e2599. doi: 10.7717/peerj-cs.2599 (PMC11784810; doi:10.7717/peerj-cs.2599)
Supplement: Supplemental Information 6 [file peerj-cs-10-2599-s006.py]

import wx
import sympy as sp
from lxml import etree
import pyttsx3
import keyboard
import threading

# Initialize the text-to-speech engine
engine = pyttsx3.init()

# Function to convert text to speech in a separate thread
def speak(text):
    def run_speech():
        engine.say(text)
        engine.runAndWait()
    threading.Thread(target=run_speech).start()

# Improved function to convert mathematical expressions (including equations) to Content MathML
def convert_to_mathml(expression):
    try:
        # Step 2: Check for equality sign, and use Eq() for sympy parsing
        if '=' in expression:
            lhs, rhs = expression.split('=')
            sympy_expr = sp.Eq(sp.sympify(lhs, evaluate=False), sp.sympify(rhs, evaluate=False))
        else:
            sympy_expr = sp.sympify(expression, evaluate=False)

        # Convert sympy expression to MathML with content printer
        mathml = sp.printing.mathml(sympy_expr, printer='content')
        return mathml
    except Exception as e:
        return str(e)

# Step 3: Define function to parse MathML and extract components
def parse_mathml(mathml: str):
    # Step 4: Parse the MathML string to an XML tree
    root = etree.fromstring(mathml)

    # Step 5: Initialize data structures to store components
    terms, factors, constants, variables, relations, representations = [], [], [], [], [], []

    # Step 6: Define a recursive function to traverse the MathML tree
    def traverse(element):
        tag = etree.QName(element).localname
        
        # Step 6ii: Classification of elements and extraction
        if tag == 'ci':  # Variables
            variables.append(element.text)
            return element.text
        elif tag == 'cn':  # Constants
            constants.append(element.text)
            return element.text
        elif tag == 'apply':  # Operators and their operands
            operator = element[0]
            
            # Handling different operators based on the tag name
            if etree.QName(operator).localname == 'divide':
                numerator = traverse(element[1])
                denominator = traverse(element[2])
                terms.append(f"{numerator} divided by {denominator}")
                representations.append(f"{numerator} divided by {denominator}.")
                return f"{numerator} / {denominator}"
            
            elif etree.QName(operator).localname == 'plus':
                term1 = traverse(element[1])
                term2 = traverse(element[2])
                terms.append(f"{term1} + {term2}")
                representations.append(f"{term1} + {term2}.")
                return f"{term1} + {term2}"
            
            elif etree.QName(operator).localname == 'minus':
                term1 = traverse(element[1])
                term2 = traverse(element[2])
                terms.append(f"{term1} - {term2}")
                representations.append(f"{term1} - {term2}.")
                return f"{term1} - {term2}"
            
            elif etree.QName(operator).localname == 'times':
                factor1 = traverse(element[1])
                factor2 = traverse(element[2])
                factors.append(f"{factor1} * {factor2}")
                representations.append(f"{factor1} * {factor2}.")
                return f"{factor1} * {factor2}"
            
            elif etree.QName(operator).localname == 'power':
                base = traverse(element[1])
                exponent = traverse(element[2])
                terms.append(f"{base} raised to the power of {exponent}")
                representations.append(f"{base} raised to the power of {exponent}.")
                return f"{base}^{exponent}"
            
            elif etree.QName(operator).localname == 'eq':  # Handling equations (equal sign)
                left = traverse(element[1])
                right = traverse(element[2])
                relations.append(f"{left} = {right}")
                representations.append(f"{left} equals {right}.")
                return f"{left} = {right}"

        # Recursively traverse other child elements
        for child in element:
            traverse(child)

    # Step 7: Perform the recursive traversal
    traverse(root)

    # Step 8: Return extracted components
    return terms, factors, constants, variables, relations, representations

# wxPython GUI application
class MathMLConverterApp(wx.Frame):
    def __init__(self, parent, title):
        super(MathMLConverterApp, self).__init__(parent, title=title, size=(800, 600))

        # Initialize the panel
        panel = wx.Panel(self)

        # Add widgets
        vbox = wx.BoxSizer(wx.VERTICAL)
        self.label = wx.StaticText(panel, label="Enter a mathematical expression:")
        vbox.Add(self.label, flag=wx.ALL | wx.EXPAND, border=10)

        self.text_ctrl = wx.TextCtrl(panel)
        vbox.Add(self.text_ctrl, flag=wx.ALL | wx.EXPAND, border=10)

        self.convert_button = wx.Button(panel, label="Analyze")
        vbox.Add(self.convert_button, flag=wx.ALL | wx.CENTER, border=10)

        self.result_label = wx.StaticText(panel, label="Content MathML")
        vbox.Add(self.result_label, flag=wx.ALL | wx.EXPAND, border=10)

        self.result_text_ctrl = wx.TextCtrl(panel, style=wx.TE_MULTILINE | wx.TE_READONLY)
        vbox.Add(self.result_text_ctrl, flag=wx.ALL | wx.EXPAND, border=10)

        self.breakdown_text_ctrl = wx.TextCtrl(panel, style=wx.TE_MULTILINE | wx.TE_READONLY)
        vbox.Add(self.breakdown_text_ctrl, flag=wx.ALL | wx.EXPAND, border=10)

        # Set event handler for the button
        self.convert_button.Bind(wx.EVT_BUTTON, self.on_convert)

        panel.SetSizer(vbox)

        # Welcome announcement
        self.welcome_announcement()

        # Set up key bindings for navigation
        self.setup_keyboard_navigation()

    def welcome_announcement(self):
        welcome_message = "Welcome to the proposed solution. Please enter a mathematical expression to analyze."
        print(welcome_message)
        speak(welcome_message)

    def setup_keyboard_navigation(self):
        # Function for keyboard navigation handling
        keyboard.add_hotkey('ctrl+t', self.announce_terms)
        keyboard.add_hotkey('ctrl+f', self.announce_factors)
        keyboard.add_hotkey('ctrl+s', self.announce_sub_terms)
        keyboard.add_hotkey('left', self.navigate_left)
        keyboard.add_hotkey('right', self.navigate_right)
        keyboard.add_hotkey('esc', self.exit_program)

    def on_convert(self, event):
        # Get the expression from the input box
        expression = self.text_ctrl.GetValue()
        # Convert to MathML
        mathml = convert_to_mathml(expression)
        # Display the MathML result
        self.result_text_ctrl.SetValue(mathml)
        # Parse the MathML for feedback and breakdown
        self.terms, self.factors, self.constants, self.variables, self.relations, self.representations = parse_mathml(mathml)
        
        # Show breakdown details in the additional text box
        breakdown = f"Terms: {self.terms}\nFactors: {self.factors}\nConstants: {self.constants}\nVariables: {self.variables}\nRelations: {self.relations}\nRepresentations: {self.representations}"
        self.breakdown_text_ctrl.SetValue(breakdown)
        
        # Speak feedback
        speak(breakdown)

    def announce_terms(self):
        if hasattr(self, 'terms') and self.terms:
            message = f"Terms: {', '.join(self.terms)}"
            print(message)
            speak(message)
        else:
            speak("No terms available.")

    def announce_factors(self):
        if hasattr(self, 'factors') and self.factors:
            message = f"Factors: {', '.join(self.factors)}"
            print(message)
            speak(message)
        else:
            speak("No factors available.")

    def announce_sub_terms(self):
        if hasattr(self, 'terms') and self.terms:
            for term in self.terms:
                print(f"Sub-term: {term}")
                speak(f"Sub-term: {term}")
        else:
            speak("No sub-terms available.")

    def navigate_left(self):
        # Placeholder for left navigation
        speak("Navigating left.")

    def navigate_right(self):
        # Placeholder for right navigation
        speak("Navigating right.")

    def exit_program(self):
        speak("Exiting the program.")
        self.Close(True)

# Main application
if __name__ == "__main__":
    app = wx.App(False)
    frame = MathMLConverterApp(None, "MathML Converter")
    frame.Show()
    app.MainLoop()
